# Supplementary material for: Discomfort and Pain Related to Protective Mask-Wearing during COVID-19 Pandemic
Source: J Pers Med. 2022 Sep 1;12(9):1443. doi: 10.3390/jpm12091443 (PMC9501271; doi:10.3390/jpm12091443)
Supplement: Supplementary file 1 [file jpm-12-01443-s001.zip]

Archive with 1 entries (1 files):
- jpm-1885357-supplementary.pdf
